# Supplementary material for: Validity and reliability of a Hausa language questionnaire assessing information, motivation and Behavioural skills for malaria prevention during pregnancy
Source: BMC Public Health. 2020 Mar 24;20:384. doi: 10.1186/s12889-020-08513-y (PMC7092596; doi:10.1186/s12889-020-08513-y)
Supplement: Supplementary file 2 — Additional file 2. [file 12889_2020_8513_MOESM2_ESM.xlsx]

## Sheet: Sheet1
SNO	Age	Employment	No_of_Preg	TEST	Info_1	Info_2	Info_3	Info_4	Info_5	Info_6	Info_7	Info_8	Info_9	Info_10	Info_11	Info_12	Info_13	Info_14	Info_15	Info_16	Info_17	Info_18	Info_19	Info_20	Info_21	Info_22	Info_23	Info_24	Info_25	Info_26	Info_27	Info_28	Info_29	Info_30	Info_31	Info_32	Info_33	Info_34	Info_35	Info_36	Info_37	Info_38	Info_39	Info_40	Info_41	Info_42	Info_43	Info_44	Info_45
4	30	self-emplyed	4	TEST	yes	no	don't know	no	no	yes	don't know	yes	yes	yes	yes	yes	yes	yes	no	no	don't know	yes	don't know	yes	yes	yes	yes	don't know	don't know	yes	yes	no	yes	no	no	no	yes	no	yes	no	yes	no	don't know	don't know	don't know	don't know	don't know	yes	no
5	25	self-emplyed	2	TEST	yes	no	yes	yes	yes	yes	yes	yes	no	don't know	don't know	no	yes	no	don't know	no	yes	don't know	don't know	no	don't know	don't know	don't know	don't know	don't know	yes	yes	yes	no	don't know	don't know	don't know	don't know	yes	no	yes	don't know	no	don't know	don't know	don't know	no	don't know	yes	don't know
11	30	none	3	TEST	yes	no	yes	no	no	yes	yes	yes	yes	no	yes	yes	yes	yes	no	yes	yes	yes	don't know	yes	no	no	don't know	don't know	don't know	yes	yes	no	don't know	don't know	don't know	don't know	don't know	yes	yes	yes	yes	don't know	don't know	don't know	don't know	don't know	don't know	don't know	no
12	27	self-emplyed	5	TEST	yes	yes	yes	no	yes	yes	yes	yes	yes	yes	yes	yes	yes	no	yes	yes	yes	yes	yes	yes	yes	yes	don't know	yes	don't know	yes	yes	no	yes	no	yes	no	no	no	yes	yes	no	yes	don't know	don't know	yes	don't know	don't know	no	no
14	32	none	5	TEST	yes	yes	yes	yes	yes	yes	yes	yes	yes	yes	yes	yes	no	no	don't know	yes	yes	yes	yes	no	no	don't know	yes	yes	yes	yes	yes	yes	yes	yes	no	yes	no	yes	no	no	yes	yes	don't know	no	don't know	no	yes	yes	yes
19	32	self-emplyed	5	TEST	yes	yes	yes	yes	yes	yes	yes	yes	yes	yes	no	no	no	yes	yes	yes	yes	yes	yes	yes	yes	no	no	no	yes	yes	yes	don't know	don't know	don't know	don't know	yes	yes	yes	no	yes	no	yes	yes	yes	no	no	no	yes	yes
21	33	self-emplyed	8	TEST	yes	yes	yes	yes	yes	yes	yes	yes	yes	yes	yes	yes	yes	no	no	yes	yes	yes	yes	yes	yes	yes	yes	yes	no	yes	no	no	no	yes	don't know	yes	yes	yes	yes	yes	no	yes	yes	yes	yes	yes	yes	yes	yes
22	30	none	8	TEST	yes	yes	yes	yes	yes	yes	yes	yes	yes	yes	yes	yes	yes	yes	no	yes	yes	yes	yes	yes	no	no	don't know	yes	yes	yes	yes	yes	yes	yes	don't know	don't know	don't know	no	yes	no	yes	yes	no	yes	no	yes	yes	yes	yes
23	21	self-emplyed	4	TEST	yes	yes	yes	no	no	yes	yes	yes	don't know	don't know	don't know	yes	yes	yes	no	no	yes	yes	yes	no	no	no	no	yes	yes	yes	no	no	yes	yes	no	yes	no	yes	no	yes	no	yes	no	yes	no	no	yes	yes	yes
24	28	self-emplyed	7	TEST	yes	yes	yes	yes	yes	yes	yes	yes	yes	yes	yes	no	no	no	no	yes	yes	no	no	yes	yes	yes	yes	yes	yes	yes	no	no	no	yes	yes	yes	yes	yes	no	yes	no	yes	yes	yes	yes	no	yes	no	yes
31	29	self-emplyed	2	TEST	yes	yes	yes	yes	yes	yes	yes	yes	yes	yes	yes	yes	yes	yes	no	don't know	don't know	yes	yes	yes	yes	yes	yes	yes	yes	yes	yes	yes	yes	yes	no	yes	yes	no	yes	no	yes	yes	yes	yes	don't know	yes	yes	yes	yes
33	28	self-emplyed	5	TEST	yes	no	no	yes	yes	yes	yes	no	no	no	no	no	don't know	don't know	don't know	yes	yes	don't know	don't know	yes	don't know	don't know	don't know	don't know	yes	yes	don't know	yes	yes	yes	yes	yes	don't know	don't know	don't know	don't know	don't know	yes	yes	yes	don't know	no	don't know	yes	no
34	27	self-emplyed	7	TEST	yes	yes	yes	don't know	yes	yes	yes	yes	don't know	don't know	yes	yes	don't know	yes	no	yes	don't know	don't know	no	yes	yes	don't know	don't know	don't know	don't know	yes	yes	no	yes	no	yes	no	no	yes	don't know	yes	don't know	yes	no	yes	no	yes	no	yes	yes
37	20	none	2	TEST	yes	yes	yes	yes	no	yes	yes	yes	yes	yes	yes	yes	yes	yes	no	don't know	yes	yes	yes	yes	yes	yes	yes	don't know	yes	yes	yes	yes	yes	no	yes	don't know	don't know	no	yes	no	yes	no	no	yes	no	yes	yes	yes	no
38	19	none	1	TEST	yes	yes	yes	yes	no	yes	yes	yes	yes	yes	yes	yes	yes	yes	no	yes	yes	yes	yes	yes	yes	yes	yes	yes	yes	yes	yes	yes	yes	yes	yes	yes	yes	yes	yes	yes	yes	yes	no	yes	no	yes	no	yes	no
40	20	student	2	TEST	yes	yes	yes	no	no	yes	yes	yes	yes	no	no	yes	yes	no	yes	yes	yes	yes	yes	yes	yes	yes	yes	yes	yes	no	yes	yes	yes	yes	no	yes	no	yes	don't know	yes	no	yes	yes	yes	yes	yes	yes	no	no
41	29	self-emplyed	6	TEST	yes	yes	yes	yes	no	yes	yes	yes	yes	no	don't know	don't know	yes	yes	yes	yes	yes	yes	yes	yes	yes	yes	yes	yes	yes	yes	yes	yes	yes	yes	yes	no	no	yes	no	yes	no	yes	no	yes	no	no	yes	don't know	no
44	19	none	1	TEST	yes	no	no	no	no	yes	yes	yes	yes	yes	yes	yes	yes	yes	no	no	don't know	yes	don't know	yes	don't know	don't know	don't know	don't know	don't know	yes	yes	no	yes	yes	don't know	don't know	don't know	don't know	yes	yes	don't know	yes	don't know	yes	yes	no	no	no	no
45	25	private	4	TEST	yes	yes	yes	no	don't know	yes	don't know	don't know	yes	don't know	don't know	don't know	don't know	yes	don't know	don't know	don't know	no	no	yes	no	no	yes	don't know	yes	yes	yes	don't know	yes	no	don't know	yes	don't know	yes	don't know	don't know	yes	yes	no	yes	yes	no	no	no	no
46	30	none	7	TEST	yes	no	don't know	no	no	no	yes	yes	don't know	don't know	yes	yes	yes	don't know	don't know	no	don't know	yes	yes	yes	yes	yes	yes	no	don't know	yes	yes	yes	no	yes	yes	no	yes	no	no	yes	no	yes	yes	yes	yes	no	no	no	no
50	27	self-emplyed	8	TEST	yes	no	no	no	no	yes	yes	yes	yes	yes	yes	yes	yes	yes	no	no	yes	yes	yes	yes	yes	yes	no	yes	don't know	yes	yes	no	yes	no	yes	don't know	don't know	yes	yes	no	no	yes	no	yes	no	yes	no	yes	yes
51	22	none	2	TEST	yes	yes	yes	yes	yes	yes	yes	yes	yes	yes	yes	yes	yes	yes	no	don't know	yes	yes	yes	yes	yes	yes	don't know	don't know	don't know	yes	yes	don't know	yes	yes	yes	don't know	don't know	yes	no	yes	no	yes	yes	don't know	yes	no	no	yes	yes
52	45	none	10	TEST	yes	yes	yes	yes	yes	yes	yes	yes	yes	yes	yes	yes	yes	yes	no	yes	yes	yes	yes	yes	no	no	don't know	yes	yes	yes	yes	don't know	yes	yes	yes	don't know	don't know	no	yes	yes	no	don't know	don't know	don't know	don't know	don't know	don't know	don't know	don't know
53	27	none	5	TEST	yes	yes	no	no	yes	yes	yes	yes	yes	yes	yes	no	no	no	no	yes	yes	yes	yes	yes	yes	yes	yes	yes	yes	yes	yes	no	yes	no	yes	no	no	no	yes	yes	no	yes	yes	no	no	no	yes	no	no
54	19	self-emplyed	2	TEST	yes	yes	yes	yes	yes	yes	yes	yes	no	no	no	yes	yes	yes	yes	yes	yes	yes	yes	yes	yes	yes	yes	yes	yes	no	yes	yes	yes	yes	yes	no	no	yes	no	no	yes	yes	no	yes	no	yes	no	yes	yes
55	18	none	1	TEST	yes	don't know	don't know	don't know	don't know	yes	yes	yes	yes	yes	yes	yes	yes	yes	no	yes	yes	yes	yes	yes	yes	no	don't know	yes	yes	yes	yes	no	yes	no	no	yes	no	no	yes	no	yes	yes	no	yes	no	yes	no	yes	no
56	27	none	4	TEST	yes	no	yes	no	no	yes	yes	yes	yes	no	yes	yes	yes	yes	no	no	don't know	yes	yes	yes	no	no	no	yes	yes	yes	yes	no	yes	yes	yes	no	no	no	yes	yes	no	yes	yes	no	no	yes	no	no	no
57	19	self-emplyed	1	TEST	yes	yes	yes	yes	no	yes	yes	yes	yes	yes	no	yes	yes	yes	yes	yes	yes	yes	yes	no	no	yes	yes	yes	yes	yes	yes	yes	yes	yes	yes	no	no	no	yes	yes	no	yes	don't know	don't know	don't know	don't know	don't know	yes	yes
58	20	self-emplyed	2	TEST	yes	yes	yes	yes	yes	yes	yes	yes	yes	yes	yes	yes	yes	yes	don't know	yes	yes	yes	yes	yes	yes	yes	yes	yes	yes	don't know	don't know	don't know	don't know	yes	yes	yes	yes	yes	yes	no	no	yes	yes	yes	yes	no	yes	yes	yes
59	20	none	4	TEST	yes	no	no	yes	yes	yes	yes	yes	yes	yes	yes	yes	no	no	don't know	don't know	no	no	no	yes	yes	no	no	yes	yes	yes	yes	no	yes	yes	yes	no	don't know	no	yes	yes	no	yes	no	yes	no	yes	no	no	no
60	24	none	3	TEST	yes	yes	yes	yes	yes	yes	yes	no	no	yes	yes	yes	yes	no	no	yes	yes	yes	yes	yes	yes	yes	no	yes	yes	yes	yes	yes	yes	yes	no	yes	no	don't know	don't know	yes	no	yes	yes	yes	yes	yes	yes	no	no
63	30	none	10	TEST	yes	yes	yes	no	no	yes	yes	yes	yes	yes	yes	yes	yes	yes	no	no	no	yes	yes	yes	yes	yes	yes	yes	yes	yes	yes	no	yes	yes	yes	don't know	don't know	don't know	yes	no	yes	yes	no	yes	no	yes	no	no	no
65	30	self-emplyed	3	TEST	yes	yes	yes	yes	yes	yes	yes	yes	yes	no	no	don't know	yes	yes	yes	don't know	don't know	don't know	don't know	don't know	don't know	don't know	don't know	don't know	don't know	yes	yes	don't know	don't know	don't know	don't know	yes	don't know	yes	no	yes	no	yes	yes	yes	yes	no	yes	don't know	yes
67	34	self-emplyed	4	TEST	yes	yes	yes	yes	no	don't know	yes	yes	yes	no	no	yes	yes	yes	yes	yes	yes	yes	yes	yes	yes	don't know	don't know	yes	yes	don't know	yes	yes	yes	yes	no	yes	no	yes	no	yes	no	yes	no	yes	no	no	yes	yes	yes
70	30	none	7	TEST	yes	yes	no	no	no	yes	yes	yes	yes	no	yes	yes	yes	no	no	no	no	no	no	yes	yes	yes	yes	yes	yes	yes	yes	no	yes	yes	yes	no	no	no	yes	no	yes	no	no	yes	no	no	no	no	no
72	18	self-emplyed	1	TEST	yes	don't know	no	no	no	yes	yes	yes	yes	yes	no	yes	yes	yes	yes	don't know	no	don't know	no	yes	yes	no	yes	no	no	yes	yes	no	yes	no	don't know	don't know	don't know	yes	yes	yes	no	yes	yes	no	no	no	yes	no	yes
73	18	none	1	TEST	yes	yes	yes	no	yes	yes	don't know	yes	yes	yes	no	yes	yes	no	no	don't know	don't know	don't know	don't know	don't know	don't know	don't know	don't know	don't know	don't know	don't know	don't know	don't know	no	no	don't know	no	don't know	yes	yes	yes	yes	no	no	no	don't know	don't know	don't know	no	no
76	24	none	3	TEST	yes	no	yes	no	no	yes	yes	yes	yes	yes	no	yes	yes	yes	no	no	yes	yes	no	yes	don't know	don't know	don't know	don't know	don't know	yes	yes	don't know	yes	yes	don't know	don't know	don't know	no	yes	no	yes	yes	don't know	don't know	no	yes	no	yes	yes
77	20	none	2	TEST	yes	no	no	no	no	yes	yes	yes	yes	yes	yes	yes	yes	yes	no	no	yes	yes	yes	yes	yes	no	no	yes	yes	yes	yes	no	don't know	yes	yes	no	no	no	yes	no	yes	yes	no	yes	no	yes	no	no	no
78	20	none	3	TEST	yes	don't know	don't know	don't know	don't know	yes	yes	yes	yes	yes	yes	yes	yes	yes	no	yes	yes	yes	don't know	yes	yes	no	don't know	yes	no	yes	yes	yes	yes	yes	don't know	don't know	yes	yes	no	yes	no	no	don't know	don't know	don't know	don't know	don't know	no	no
81	25	none	3	TEST	yes	no	yes	yes	yes	yes	no	yes	yes	no	no	yes	yes	yes	no	yes	yes	no	yes	no	yes	no	no	don't know	don't know	yes	yes	no	yes	yes	no	yes	no	yes	yes	no	yes	yes	don't know	don't know	no	yes	no	yes	no
82	28	none	6	TEST	yes	no	no	no	no	yes	yes	yes	yes	yes	yes	yes	yes	yes	no	no	yes	yes	yes	yes	yes	yes	yes	yes	yes	yes	yes	no	don't know	no	yes	no	no	yes	no	yes	no	no	no	no	no	yes	no	no	no
83	27	none	6	TEST	yes	no	no	no	no	yes	no	yes	yes	yes	yes	yes	yes	yes	yes	no	don't know	yes	yes	yes	yes	yes	yes	yes	yes	no	yes	no	yes	no	no	no	yes	no	yes	yes	no	yes	no	no	no	yes	no	no	no
87	40	self-emplyed	11	TEST	yes	yes	yes	yes	no	yes	yes	yes	yes	yes	no	no	yes	yes	don't know	yes	yes	yes	yes	yes	yes	yes	yes	yes	yes	yes	yes	yes	yes	yes	no	yes	no	no	yes	no	yes	yes	no	no	no	no	no	no	no
91	20	self-emplyed	5	TEST	yes	yes	yes	yes	yes	yes	yes	yes	yes	yes	yes	no	yes	yes	yes	yes	yes	yes	yes	yes	no	no	yes	yes	yes	yes	yes	yes	yes	yes	no	yes	no	yes	no	yes	no	yes	yes	yes	no	yes	yes	yes	yes
93	22	none	1	TEST	yes	yes	yes	no	no	yes	yes	yes	yes	yes	no	yes	yes	yes	yes	yes	yes	yes	no	no	no	don't know	yes	yes	yes	yes	yes	yes	yes	yes	no	yes	no	no	yes	no	yes	yes	yes	no	no	yes	no	yes	yes
94	25	self-emplyed	2	TEST	yes	yes	yes	yes	no	yes	yes	yes	yes	yes	yes	yes	yes	yes	yes	yes	yes	yes	yes	yes	no	no	yes	yes	yes	yes	yes	yes	yes	yes	no	yes	no	no	yes	yes	no	yes	yes	no	no	yes	no	yes	yes
95	24	self-emplyed	5	TEST	yes	yes	yes	yes	yes	yes	yes	yes	yes	yes	yes	yes	yes	yes	no	don't know	no	no	yes	yes	yes	yes	yes	yes	yes	yes	yes	yes	yes	yes	no	no	yes	yes	no	yes	no	yes	yes	yes	yes	yes	yes	yes	yes
96	23	none	2	TEST	yes	yes	yes	yes	yes	yes	no	yes	yes	yes	no	yes	no	don't know	no	yes	don't know	yes	yes	yes	yes	yes	yes	no	don't know	no	yes	no	yes	yes	yes	no	don't know	no	yes	no	yes	don't know	yes	no	yes	no	don't know	yes	no
98	25	private	3	TEST	yes	yes	yes	yes	yes	yes	yes	yes	yes	yes	yes	yes	yes	yes	yes	don't know	yes	don't know	no	yes	yes	don't know	don't know	yes	yes	don't know	yes	yes	yes	yes	yes	no	don't know	no	yes	yes	no	no	no	don't know	no	yes	yes	don't know	no
99	25	private	6	TEST	yes	no	don't know	yes	no	yes	yes	yes	no	don't know	don't know	yes	yes	no	no	don't know	no	yes	no	yes	yes	yes	yes	don't know	don't know	no	no	yes	yes	yes	yes	no	don't know	no	yes	no	yes	no	no	yes	no	yes	no	don't know	yes
100	19	none	1	TEST	yes	no	don't know	no	no	yes	yes	yes	yes	yes	no	yes	no	don't know	no	no	yes	yes	no	yes	yes	yes	yes	yes	don't know	yes	yes	no	yes	no	yes	yes	no	yes	no	no	yes	yes	yes	no	no	yes	no	no	no
102	20	none	1	TEST	yes	yes	yes	don't know	yes	yes	yes	yes	yes	yes	don't know	yes	yes	yes	yes	yes	yes	yes	yes	yes	yes	don't know	don't know	yes	yes	yes	yes	no	yes	don't know	yes	no	no	don't know	yes	no	yes	don't know	don't know	don't know	don't know	don't know	don't know	don't know	no
105	28	none	4	TEST	yes	yes	yes	yes	yes	yes	yes	yes	yes	yes	yes	yes	yes	yes	yes	yes	yes	yes	yes	yes	yes	yes	yes	yes	yes	yes	yes	no	yes	yes	yes	no	no	yes	no	yes	no	yes	no	yes	yes	no	no	no	no
107	20	none	2	TEST	yes	don't know	don't know	don't know	don't know	yes	yes	yes	yes	yes	yes	yes	yes	yes	no	yes	no	yes	yes	yes	don't know	don't know	don't know	don't know	don't know	yes	yes	no	no	no	yes	no	no	no	yes	no	yes	yes	no	yes	no	yes	no	don't know	no
108	28	private	3	TEST	yes	no	no	no	no	yes	yes	yes	yes	yes	yes	yes	yes	yes	no	yes	no	yes	yes	yes	no	yes	yes	yes	yes	yes	yes	no	yes	no	yes	don't know	don't know	don't know	yes	yes	don't know	yes	yes	don't know	don't know	don't know	yes	no	no
116	22	government	1	TEST	yes	don't know	don't know	don't know	don't know	yes	don't know	yes	don't know	don't know	don't know	don't know	don't know	don't know	don't know	no	no	no	no	don't know	yes	don't know	yes	yes	don't know	no	yes	no	no	don't know	yes	no	no	no	yes	yes	no	yes	no	yes	no	yes	no	no	yes
117	25	none	3	TEST	yes	don't know	don't know	don't know	don't know	yes	don't know	don't know	don't know	don't know	don't know	don't know	don't know	don't know	no	yes	don't know	yes	yes	yes	don't know	don't know	don't know	don't know	don't know	no	yes	no	yes	no	yes	no	no	no	yes	no	yes	yes	no	yes	don't know	don't know	don't know	no	no
118	22	none	4	TEST	yes	no	yes	don't know	don't know	yes	don't know	don't know	don't know	don't know	don't know	yes	yes	yes	don't know	yes	yes	yes	yes	don't know	don't know	don't know	don't know	don't know	don't know	yes	yes	no	don't know	no	no	no	no	no	yes	no	yes	yes	don't know	don't know	yes	no	no	don't know	no
120	18	none	1	TEST	yes	yes	yes	don't know	yes	yes	yes	yes	yes	yes	yes	yes	yes	yes	no	yes	don't know	yes	yes	yes	yes	don't know	don't know	yes	yes	yes	yes	no	yes	yes	don't know	don't know	don't know	yes	yes	no	yes	no	don't know	don't know	don't know	don't know	don't know	don't know	don't know
121	20	none	1	TEST	yes	no	don't know	don't know	don't know	yes	yes	yes	yes	yes	yes	yes	yes	yes	no	no	don't know	yes	yes	yes	don't know	don't know	don't know	yes	yes	yes	yes	no	don't know	don't know	don't know	don't know	don't know	yes	yes	no	yes	no	don't know	don't know	don't know	don't know	don't know	don't know	don't know
123	23	none	3	TEST	yes	no	don't know	no	don't know	yes	no	don't know	don't know	no	no	don't know	don't know	don't know	don't know	don't know	yes	yes	yes	yes	don't know	don't know	don't know	don't know	don't know	yes	yes	no	yes	no	yes	no	no	no	yes	no	yes	yes	no	yes	no	yes	no	no	yes
124	23	none	3	TEST	yes	no	no	no	no	yes	no	no	no	no	no	no	no	don't know	don't know	no	no	yes	yes	yes	don't know	don't know	don't know	don't know	don't know	yes	yes	no	yes	no	don't know	don't know	don't know	don't know	yes	yes	no	yes	yes	no	no	yes	no	no	no
[truncated: 82 more columns]
