# Supplementary material for: Validity and reliability of a Hausa language questionnaire assessing information, motivation and Behavioural skills for malaria prevention during pregnancy
Source: BMC Public Health. 2020 Mar 24;20:384. doi: 10.1186/s12889-020-08513-y (PMC7092596; doi:10.1186/s12889-020-08513-y)
Supplement: Supplementary file 3 — Additional file 3. [file 12889_2020_8513_MOESM3_ESM.xlsx]

## Sheet: Sheet1
SNO	Age	Employment	No_of_Preg	Info_1	Info_2	Info_3	Info_4	Info_5	Info_6	Info_7	Info_8	Info_9	Info_10	Info_11	Info_12	Info_13	Info_14	Info_15	Info_16	Info_17	Info_18	Info_19	Info_20	Info_21	Info_22	Info_23	Info_24	Info_25	Info_26	Info_27	Info_28	Info_29	Info_30	Info_31	Info_32	Info_33	Info_34	Info_35	Info_36	Info_37	Info_38	Info_39	Info_40	Info_41	Info_42	Info_43	Info_44	Info_45	Mot_1
1	35	none	7	yes	don't know	don't know	yes	yes	yes	yes	yes	yes	yes	yes	yes	yes	yes	no	yes	yes	yes	don't know	yes	don't know	don't know	don't know	yes	don't know	don't know	yes	don't know	don't know	don't know	don't know	don't know	don't know	yes	yes	no	yes	yes	no	yes	no	yes	no	no	no	very good
2	22	none	3	yes	no	yes	yes	yes	yes	yes	yes	yes	yes	yes	yes	yes	yes	no	yes	yes	yes	no	yes	yes	no	yes	no	no	yes	yes	no	yes	yes	don't know	don't know	don't know	don't know	don't know	don't know	don't know	don't know	don't know	don't know	don't know	don't know	don't know	don't know	yes	very good
3	22	none	2	yes	no	yes	yes	yes	yes	don't know	yes	don't know	yes	yes	yes	yes	don't know	yes	yes	yes	yes	don't know	yes	yes	yes	don't know	don't know	don't know	yes	yes	no	don't know	yes	no	don't know	no	yes	no	yes	no	yes	no	no	yes	no	no	no	don't know	somewhat bad
4	30	self-emplyed	4	yes	no	don't know	no	no	yes	don't know	yes	yes	yes	yes	yes	yes	yes	no	no	don't know	yes	don't know	yes	yes	yes	yes	don't know	don't know	yes	yes	no	yes	no	no	no	yes	no	yes	no	yes	no	don't know	don't know	don't know	don't know	don't know	yes	no	very good
5	25	self-emplyed	2	yes	no	yes	yes	yes	yes	yes	yes	no	don't know	don't know	no	yes	no	don't know	no	yes	don't know	don't know	no	don't know	don't know	don't know	don't know	don't know	yes	yes	yes	no	don't know	don't know	don't know	don't know	yes	no	yes	don't know	no	don't know	don't know	don't know	no	don't know	yes	don't know	very good
6	29	self-emplyed	7	yes	don't know	yes	yes	yes	yes	yes	yes	yes	yes	yes	yes	yes	yes	no	yes	no	yes	no	yes	yes	don't know	don't know	don't know	don't know	yes	yes	no	don't know	yes	don't know	don't know	don't know	yes	don't know	don't know	don't know	don't know	don't know	don't know	don't know	don't know	don't know	don't know	don't know	very good
7	25	none	6	yes	no	no	no	no	yes	yes	yes	yes	yes	yes	yes	yes	yes	yes	no	don't know	yes	don't know	yes	don't know	don't know	don't know	don't know	don't know	don't know	yes	no	yes	no	no	yes	no	yes	yes	no	yes	no	don't know	don't know	don't know	don't know	don't know	don't know	don't know	very good
8	27	none	6	yes	no	don't know	don't know	no	yes	yes	yes	no	no	don't know	yes	yes	yes	no	don't know	no	don't know	no	no	no	no	don't know	don't know	don't know	yes	yes	no	yes	no	don't know	don't know	don't know	yes	yes	yes	yes	no	don't know	don't know	don't know	don't know	don't know	yes	no	very bad
9	31	none	7	yes	don't know	don't know	no	no	yes	yes	yes	yes	no	yes	yes	yes	yes	no	yes	no	yes	yes	yes	no	no	no	no	no	yes	yes	don't know	yes	no	no	yes	no	yes	yes	yes	no	yes	don't know	don't know	don't know	yes	no	yes	yes	very good
10	26	none	4	yes	no	yes	no	don't know	yes	yes	yes	yes	no	no	yes	yes	yes	no	yes	no	yes	don't know	don't know	no	no	don't know	don't know	don't know	yes	yes	no	yes	no	yes	no	no	yes	yes	yes	yes	no	don't know	don't know	don't know	don't know	don't know	don't know	no	i don't know
11	30	none	3	yes	no	yes	no	no	yes	yes	yes	yes	no	yes	yes	yes	yes	no	yes	yes	yes	don't know	yes	no	no	don't know	don't know	don't know	yes	yes	no	don't know	don't know	don't know	don't know	don't know	yes	yes	yes	yes	don't know	don't know	don't know	don't know	don't know	don't know	don't know	no	very good
12	27	self-emplyed	5	yes	yes	yes	no	yes	yes	yes	yes	yes	yes	yes	yes	yes	no	yes	yes	yes	yes	yes	yes	yes	yes	don't know	yes	don't know	yes	yes	no	yes	no	yes	no	no	no	yes	yes	no	yes	don't know	don't know	yes	don't know	don't know	no	no	very good
13	35	none	8	yes	yes	yes	yes	yes	yes	yes	yes	yes	yes	don't know	yes	yes	yes	no	don't know	yes	yes	yes	yes	yes	yes	yes	yes	yes	yes	yes	yes	yes	don't know	yes	no	no	yes	no	yes	no	yes	no	yes	no	yes	no	yes	yes	very good
14	32	none	5	yes	yes	yes	yes	yes	yes	yes	yes	yes	yes	yes	yes	no	no	don't know	yes	yes	yes	yes	no	no	don't know	yes	yes	yes	yes	yes	yes	yes	yes	no	yes	no	yes	no	no	yes	yes	don't know	no	don't know	no	yes	yes	yes	very good
15	34	self-emplyed	6	yes	yes	yes	yes	yes	yes	yes	yes	yes	yes	yes	yes	no	no	yes	yes	yes	yes	yes	yes	yes	yes	yes	yes	yes	yes	yes	yes	yes	yes	don't know	don't know	don't know	no	yes	no	yes	yes	yes	yes	yes	yes	yes	yes	yes	very good
16	25	self-emplyed	3	yes	no	yes	no	no	yes	yes	no	yes	yes	no	yes	yes	yes	yes	yes	yes	yes	no	yes	yes	yes	yes	yes	don't know	yes	yes	no	yes	yes	yes	no	no	yes	no	yes	no	no	don't know	don't know	don't know	don't know	don't know	don't know	no	somewhat bad
17	30	self-emplyed	6	yes	yes	yes	no	yes	yes	yes	yes	yes	yes	yes	no	no	yes	don't know	yes	yes	yes	yes	yes	yes	no	no	yes	yes	yes	yes	yes	yes	yes	don't know	don't know	don't know	yes	no	yes	no	yes	no	yes	no	yes	no	yes	yes	very good
18	29	self-emplyed	5	yes	yes	yes	yes	no	yes	yes	yes	yes	yes	no	no	yes	yes	no	yes	yes	yes	yes	yes	yes	yes	yes	yes	yes	yes	no	no	no	yes	don't know	no	yes	no	no	yes	yes	no	yes	yes	yes	yes	yes	yes	no	very good
19	32	self-emplyed	5	yes	yes	yes	yes	yes	yes	yes	yes	yes	yes	no	no	no	yes	yes	yes	yes	yes	yes	yes	yes	no	no	no	yes	yes	yes	don't know	don't know	don't know	don't know	yes	yes	yes	no	yes	no	yes	yes	yes	no	no	no	yes	yes	very good
20	30	self-emplyed	7	yes	yes	yes	yes	yes	yes	yes	yes	yes	yes	yes	yes	no	no	no	yes	yes	yes	yes	yes	yes	yes	no	yes	yes	yes	no	no	no	yes	yes	yes	yes	no	yes	yes	no	yes	yes	yes	no	yes	yes	yes	yes	very bad
21	33	self-emplyed	8	yes	yes	yes	yes	yes	yes	yes	yes	yes	yes	yes	yes	yes	no	no	yes	yes	yes	yes	yes	yes	yes	yes	yes	no	yes	no	no	no	yes	don't know	yes	yes	yes	yes	yes	no	yes	yes	yes	yes	yes	yes	yes	yes	very good
22	30	none	8	yes	yes	yes	yes	yes	yes	yes	yes	yes	yes	yes	yes	yes	yes	no	yes	yes	yes	yes	yes	no	no	don't know	yes	yes	yes	yes	yes	yes	yes	don't know	don't know	don't know	no	yes	no	yes	yes	no	yes	no	yes	yes	yes	yes	very good
23	21	self-emplyed	4	yes	yes	yes	no	no	yes	yes	yes	don't know	don't know	don't know	yes	yes	yes	no	no	yes	yes	yes	no	no	no	no	yes	yes	yes	no	no	yes	yes	no	yes	no	yes	no	yes	no	yes	no	yes	no	no	yes	yes	yes	very good
24	28	self-emplyed	7	yes	yes	yes	yes	yes	yes	yes	yes	yes	yes	yes	no	no	no	no	yes	yes	no	no	yes	yes	yes	yes	yes	yes	yes	no	no	no	yes	yes	yes	yes	yes	no	yes	no	yes	yes	yes	yes	no	yes	no	yes	very good
25	34	none	6	yes	yes	yes	yes	yes	yes	yes	yes	yes	yes	yes	no	no	yes	don't know	no	no	no	don't know	don't know	yes	yes	yes	yes	yes	yes	yes	yes	yes	yes	yes	yes	yes	no	yes	yes	yes	no	yes	yes	yes	no	yes	yes	yes	very good
26	36	none	7	yes	yes	no	no	yes	yes	yes	yes	yes	yes	no	no	yes	yes	no	yes	yes	yes	yes	yes	yes	yes	yes	yes	yes	yes	don't know	don't know	don't know	no	no	no	no	yes	yes	yes	yes	yes	yes	yes	yes	no	no	yes	yes	very good
27	22	none	3	don't know	don't know	don't know	don't know	don't know	yes	yes	yes	yes	yes	yes	yes	yes	yes	yes	yes	no	yes	yes	yes	yes	don't know	yes	yes	don't know	don't know	don't know	don't know	don't know	don't know	no	yes	no	don't know	yes	yes	no	yes	no	yes	no	yes	no	no	no	somewhat good
28	25	none	3	yes	no	yes	no	no	yes	yes	yes	yes	don't know	yes	yes	yes	yes	no	yes	don't know	don't know	don't know	don't know	no	no	don't know	don't know	don't know	yes	yes	no	don't know	don't know	don't know	don't know	don't know	yes	yes	yes	yes	don't know	don't know	don't know	don't know	don't know	don't know	don't know	yes	very good
29	20	none	2	yes	yes	yes	yes	yes	yes	yes	yes	yes	yes	yes	yes	yes	yes	no	don't know	don't know	don't know	don't know	don't know	don't know	don't know	don't know	don't know	don't know	don't know	don't know	no	no	no	no	yes	no	yes	no	yes	no	don't know	no	don't know	no	no	no	don't know	don't know	very good
30	19	none	1	yes	yes	yes	yes	no	yes	yes	yes	yes	yes	yes	yes	yes	yes	yes	yes	no	no	yes	yes	yes	don't know	no	yes	yes	yes	yes	yes	yes	no	don't know	don't know	don't know	don't know	don't know	yes	no	no	no	yes	no	no	yes	yes	yes	very good
31	29	self-emplyed	2	yes	yes	yes	yes	yes	yes	yes	yes	yes	yes	yes	yes	yes	yes	no	don't know	don't know	yes	yes	yes	yes	yes	yes	yes	yes	yes	yes	yes	yes	yes	no	yes	yes	no	yes	no	yes	yes	yes	yes	don't know	yes	yes	yes	yes	very good
32	17	none	1	yes	yes	yes	yes	no	yes	yes	yes	yes	yes	yes	no	yes	yes	don't know	yes	yes	yes	no	no	no	yes	yes	yes	yes	yes	yes	yes	no	yes	yes	no	no	yes	no	no	yes	yes	no	yes	no	no	yes	yes	yes	very good
33	28	self-emplyed	5	yes	no	no	yes	yes	yes	yes	no	no	no	no	no	don't know	don't know	don't know	yes	yes	don't know	don't know	yes	don't know	don't know	don't know	don't know	yes	yes	don't know	yes	yes	yes	yes	yes	don't know	don't know	don't know	don't know	don't know	yes	yes	yes	don't know	no	don't know	yes	no	very good
34	27	self-emplyed	7	yes	yes	yes	don't know	yes	yes	yes	yes	don't know	don't know	yes	yes	don't know	yes	no	yes	don't know	don't know	no	yes	yes	don't know	don't know	don't know	don't know	yes	yes	no	yes	no	yes	no	no	yes	don't know	yes	don't know	yes	no	yes	no	yes	no	yes	yes	very good
35	35	none	10	yes	yes	don't know	yes	yes	yes	yes	yes	yes	yes	yes	yes	yes	yes	yes	yes	yes	yes	yes	yes	yes	yes	don't know	yes	yes	don't know	yes	yes	yes	yes	yes	yes	yes	yes	yes	yes	yes	yes	yes	yes	yes	yes	yes	yes	yes	very good
36	23	none	2	yes	no	no	no	no	yes	no	yes	yes	yes	yes	yes	yes	yes	yes	yes	no	no	don't know	yes	don't know	don't know	don't know	no	don't know	yes	yes	no	yes	don't know	don't know	don't know	no	no	yes	yes	no	no	no	yes	no	yes	no	don't know	no	somewhat good
37	20	none	2	yes	yes	yes	yes	no	yes	yes	yes	yes	yes	yes	yes	yes	yes	no	don't know	yes	yes	yes	yes	yes	yes	yes	don't know	yes	yes	yes	yes	yes	no	yes	don't know	don't know	no	yes	no	yes	no	no	yes	no	yes	yes	yes	no	somewhat bad
38	19	none	1	yes	yes	yes	yes	no	yes	yes	yes	yes	yes	yes	yes	yes	yes	no	yes	yes	yes	yes	yes	yes	yes	yes	yes	yes	yes	yes	yes	yes	yes	yes	yes	yes	yes	yes	yes	yes	yes	no	yes	no	yes	no	yes	no	very bad
39	26	none	4	yes	yes	yes	yes	no	yes	yes	yes	no	yes	yes	yes	yes	yes	no	no	no	yes	yes	yes	yes	yes	yes	yes	yes	yes	yes	no	yes	no	yes	yes	no	no	no	no	yes	yes	no	yes	no	yes	no	no	no	very good
40	20	student	2	yes	yes	yes	no	no	yes	yes	yes	yes	no	no	yes	yes	no	yes	yes	yes	yes	yes	yes	yes	yes	yes	yes	yes	no	yes	yes	yes	yes	no	yes	no	yes	don't know	yes	no	yes	yes	yes	yes	yes	yes	no	no	somewhat good
41	29	self-emplyed	6	yes	yes	yes	yes	no	yes	yes	yes	yes	no	don't know	don't know	yes	yes	yes	yes	yes	yes	yes	yes	yes	yes	yes	yes	yes	yes	yes	yes	yes	yes	yes	no	no	yes	no	yes	no	yes	no	yes	no	no	yes	don't know	no	very good
42	33	self-emplyed	8	yes	yes	yes	yes	no	yes	yes	yes	yes	no	no	yes	yes	yes	yes	yes	yes	yes	yes	yes	yes	yes	yes	yes	yes	yes	yes	yes	yes	yes	no	yes	no	yes	no	yes	no	yes	yes	yes	yes	no	yes	yes	yes	very good
43	25	none	2	yes	don't know	don't know	don't know	don't know	don't know	don't know	yes	33	don't know	don't know	don't know	yes	don't know	don't know	no	don't know	don't know	don't know	yes	don't know	don't know	yes	don't know	don't know	yes	yes	don't know	don't know	yes	no	yes	don't know	don't know	don't know	yes	don't know	yes	don't know	yes	don't know	don't know	yes	yes	no	very bad
44	19	none	1	yes	no	no	no	no	yes	yes	yes	yes	yes	yes	yes	yes	yes	no	no	don't know	yes	don't know	yes	don't know	don't know	don't know	don't know	don't know	yes	yes	no	yes	yes	don't know	don't know	don't know	don't know	yes	yes	don't know	yes	don't know	yes	yes	no	no	no	no	very good
45	25	private	4	yes	yes	yes	no	don't know	yes	don't know	don't know	yes	don't know	don't know	don't know	don't know	yes	don't know	don't know	don't know	no	no	yes	no	no	yes	don't know	yes	yes	yes	don't know	yes	no	don't know	yes	don't know	yes	don't know	don't know	yes	yes	no	yes	yes	no	no	no	no	somewhat bad
46	30	none	7	yes	no	don't know	no	no	no	yes	yes	don't know	don't know	yes	yes	yes	don't know	don't know	no	don't know	yes	yes	yes	yes	yes	yes	no	don't know	yes	yes	yes	no	yes	yes	no	yes	no	no	yes	no	yes	yes	yes	yes	no	no	no	no	somewhat bad
47	20	none	2	yes	no	no	no	don't know	don't know	don't know	yes	no	don't know	yes	yes	don't know	don't know	don't know	don't know	no	yes	no	yes	don't know	don't know	no	don't know	no	don't know	yes	no	yes	no	yes	no	don't know	no	no	yes	no	yes	no	yes	no	yes	no	no	no	i don't know
48	20	none	2	yes	no	don't know	don't know	don't know	no	don't know	yes	don't know	yes	don't know	no	yes	don't know	don't know	don't know	don't know	don't know	no	yes	no	yes	no	don't know	don't know	don't know	don't know	yes	yes	yes	no	don't know	yes	yes	don't know	don't know	yes	yes	yes	yes	no	yes	no	no	no	somewhat bad
49	30	private	5	yes	no	don't know	no	don't know	no	don't know	yes	don't know	no	don't know	yes	yes	yes	don't know	no	no	don't know	no	don't know	yes	no	don't know	yes	don't know	yes	yes	no	no	no	no	yes	don't know	no	yes	no	yes	no	no	yes	no	yes	no	yes	no	very good
50	27	self-emplyed	8	yes	no	no	no	no	yes	yes	yes	yes	yes	yes	yes	yes	yes	no	no	yes	yes	yes	yes	yes	yes	no	yes	don't know	yes	yes	no	yes	no	yes	don't know	don't know	yes	yes	no	no	yes	no	yes	no	yes	no	yes	yes	very good
51	22	none	2	yes	yes	yes	yes	yes	yes	yes	yes	yes	yes	yes	yes	yes	yes	no	don't know	yes	yes	yes	yes	yes	yes	don't know	don't know	don't know	yes	yes	don't know	yes	yes	yes	don't know	don't know	yes	no	yes	no	yes	yes	don't know	yes	no	no	yes	yes	very good
52	45	none	10	yes	yes	yes	yes	yes	yes	yes	yes	yes	yes	yes	yes	yes	yes	no	yes	yes	yes	yes	yes	no	no	don't know	yes	yes	yes	yes	don't know	yes	yes	yes	don't know	don't know	no	yes	yes	no	don't know	don't know	don't know	don't know	don't know	don't know	don't know	don't know	very good
53	27	none	5	yes	yes	no	no	yes	yes	yes	yes	yes	yes	yes	no	no	no	no	yes	yes	yes	yes	yes	yes	yes	yes	yes	yes	yes	yes	no	yes	no	yes	no	no	no	yes	yes	no	yes	yes	no	no	no	yes	no	no	very good
54	19	self-emplyed	2	yes	yes	yes	yes	yes	yes	yes	yes	no	no	no	yes	yes	yes	yes	yes	yes	yes	yes	yes	yes	yes	yes	yes	yes	no	yes	yes	yes	yes	yes	no	no	yes	no	no	yes	yes	no	yes	no	yes	no	yes	yes	very good
55	18	none	1	yes	don't know	don't know	don't know	don't know	yes	yes	yes	yes	yes	yes	yes	yes	yes	no	yes	yes	yes	yes	yes	yes	no	don't know	yes	yes	yes	yes	no	yes	no	no	yes	no	no	yes	no	yes	yes	no	yes	no	yes	no	yes	no	somewhat good
56	27	none	4	yes	no	yes	no	no	yes	yes	yes	yes	no	yes	yes	yes	yes	no	no	don't know	yes	yes	yes	no	no	no	yes	yes	yes	yes	no	yes	yes	yes	no	no	no	yes	yes	no	yes	yes	no	no	yes	no	no	no	somewhat good
57	19	self-emplyed	1	yes	yes	yes	yes	no	yes	yes	yes	yes	yes	no	yes	yes	yes	yes	yes	yes	yes	yes	no	no	yes	yes	yes	yes	yes	yes	yes	yes	yes	yes	no	no	no	yes	yes	no	yes	don't know	don't know	don't know	don't know	don't know	yes	yes	very good
58	20	self-emplyed	2	yes	yes	yes	yes	yes	yes	yes	yes	yes	yes	yes	yes	yes	yes	don't know	yes	yes	yes	yes	yes	yes	yes	yes	yes	yes	don't know	don't know	don't know	don't know	yes	yes	yes	yes	yes	yes	no	no	yes	yes	yes	yes	no	yes	yes	yes	i don't know
59	20	none	4	yes	no	no	yes	yes	yes	yes	yes	yes	yes	yes	yes	no	no	don't know	don't know	no	no	no	yes	yes	no	no	yes	yes	yes	yes	no	yes	yes	yes	no	don't know	no	yes	yes	no	yes	no	yes	no	yes	no	no	no	somewhat good
60	24	none	3	yes	yes	yes	yes	yes	yes	yes	no	no	yes	yes	yes	yes	no	no	yes	yes	yes	yes	yes	yes	yes	no	yes	yes	yes	yes	yes	yes	yes	no	yes	no	don't know	don't know	yes	no	yes	yes	yes	yes	yes	yes	no	no	very good
61	28	self-emplyed	7	yes	yes	yes	yes	yes	yes	yes	yes	yes	yes	yes	no	no	no	yes	yes	yes	yes	yes	yes	yes	yes	yes	yes	yes	yes	yes	yes	yes	yes	yes	no	no	no	yes	no	yes	yes	no	yes	no	yes	no	yes	yes	very good
62	35	none	3	yes	don't know	no	don't know	don't know	yes	yes	yes	yes	yes	yes	yes	don't know	don't know	no	no	no	yes	yes	yes	don't know	don't know	don't know	don't know	don't know	no	yes	no	don't know	yes	yes	don't know	don't know	no	yes	no	yes	yes	don't know	don't know	don't know	don't know	don't know	yes	no	very good
63	30	none	10	yes	yes	yes	no	no	yes	yes	yes	yes	yes	yes	yes	yes	yes	no	no	no	yes	yes	yes	yes	yes	yes	yes	yes	yes	yes	no	yes	yes	yes	don't know	don't know	don't know	yes	no	yes	yes	no	yes	no	yes	no	no	no	very good
64	20	none	1	yes	no	yes	yes	yes	yes	yes	yes	yes	yes	yes	yes	yes	no	no	no	yes	don't know	yes	yes	don't know	don't know	don't know	don't know	don't know	don't know	yes	yes	yes	no	yes	yes	no	no	yes	no	yes	yes	no	yes	no	yes	yes	don't know	no	somewhat good
65	30	self-emplyed	3	yes	yes	yes	yes	yes	yes	yes	yes	yes	no	no	don't know	yes	yes	yes	don't know	don't know	don't know	don't know	don't know	don't know	don't know	don't know	don't know	don't know	yes	yes	don't know	don't know	don't know	don't know	yes	don't know	yes	no	yes	no	yes	yes	yes	yes	no	yes	don't know	yes	very bad
66	22	student	2	yes	yes	yes	don't know	don't know	yes	yes	yes	yes	yes	don't know	yes	yes	don't know	don't know	don't know	don't know	yes	yes	don't know	yes	yes	don't know	no	don't know	don't know	no	yes	don't know	yes	yes	yes	no	yes	no	yes	no	don't know	no	yes	no	yes	no	no	no	very good
67	34	self-emplyed	4	yes	yes	yes	yes	no	don't know	yes	yes	yes	no	no	yes	yes	yes	yes	yes	yes	yes	yes	yes	yes	don't know	don't know	yes	yes	don't know	yes	yes	yes	yes	no	yes	no	yes	no	yes	no	yes	no	yes	no	no	yes	yes	yes	somewhat bad
68	35	none	7	yes	don't know	don't know	no	no	yes	yes	yes	yes	yes	don't know	yes	yes	yes	don't know	no	yes	yes	yes	yes	don't know	don't know	don't know	yes	yes	no	yes	don't know	no	don't know	yes	don't know	don't know	no	yes	no	yes	yes	don't know	don't know	no	yes	no	no	no	somewhat good
69	27	none	5	yes	don't know	no	don't know	don't know	yes	no	yes	yes	yes	yes	yes	yes	no	don't know	yes	yes	yes	yes	yes	don't know	don't know	don't know	don't know	don't know	yes	yes	no	yes	yes	no	yes	no	no	yes	no	yes	yes	no	yes	no	yes	no	no	no	somewhat good
70	30	none	7	yes	yes	no	no	no	yes	yes	yes	yes	no	yes	yes	yes	no	no	no	no	no	no	yes	yes	yes	yes	yes	yes	yes	yes	no	yes	yes	yes	no	no	no	yes	no	yes	no	no	yes	no	no	no	no	no	somewhat bad
71	22	self-emplyed	4	yes	yes	don't know	no	no	yes	yes	yes	no	yes	yes	yes	yes	no	yes	don't know	yes	yes	yes	no	don't know	don't know	don't know	don't know	don't know	no	no	don't know	yes	yes	don't know	don't know	don't know	yes	yes	yes	no	yes	don't know	don't know	don't know	don't know	yes	no	yes	somewhat good
72	18	self-emplyed	1	yes	don't know	no	no	no	yes	yes	yes	yes	yes	no	yes	yes	yes	yes	don't know	no	don't know	no	yes	yes	no	yes	no	no	yes	yes	no	yes	no	don't know	don't know	don't know	yes	yes	yes	no	yes	yes	no	no	no	yes	no	yes	very good
73	18	none	1	yes	yes	yes	no	yes	yes	don't know	yes	yes	yes	no	yes	yes	no	no	don't know	don't know	don't know	don't know	don't know	don't know	don't know	don't know	don't know	don't know	don't know	don't know	don't know	no	no	don't know	no	don't know	yes	yes	yes	yes	no	no	no	don't know	don't know	don't know	no	no	very good
74	25	none	4	yes	yes	yes	no	don't know	yes	yes	yes	yes	yes	yes	yes	yes	yes	no	don't know	no	no	yes	don't know	don't know	don't know	no	don't know	don't know	don't know	yes	don't know	don't know	no	don't know	don't know	don't know	yes	no	yes	no	yes	don't know	don't know	don't know	don't know	don't know	don't know	don't know	i don't know
75	30	none	6	yes	no	yes	yes	no	no	yes	yes	yes	no	don't know	yes	yes	yes	no	yes	yes	yes	yes	yes	yes	yes	yes	yes	yes	yes	yes	no	no	yes	yes	no	no	no	no	yes	no	yes	no	don't know	don't know	don't know	don't know	don't know	no	very good
76	24	none	3	yes	no	yes	no	no	yes	yes	yes	yes	yes	no	yes	yes	yes	no	no	yes	yes	no	yes	don't know	don't know	don't know	don't know	don't know	yes	yes	don't know	yes	yes	don't know	don't know	don't know	no	yes	no	yes	yes	don't know	don't know	no	yes	no	yes	yes	very good
77	20	none	2	yes	no	no	no	no	yes	yes	yes	yes	yes	yes	yes	yes	yes	no	no	yes	yes	yes	yes	yes	no	no	yes	yes	yes	yes	no	don't know	yes	yes	no	no	no	yes	no	yes	yes	no	yes	no	yes	no	no	no	very good
78	20	none	3	yes	don't know	don't know	don't know	don't know	yes	yes	yes	yes	yes	yes	yes	yes	yes	no	yes	yes	yes	don't know	yes	yes	no	don't know	yes	no	yes	yes	yes	yes	yes	don't know	don't know	yes	yes	no	yes	no	no	don't know	don't know	don't know	don't know	don't know	no	no	very good
79	23	self-emplyed	1	yes	don't know	yes	yes	don't know	yes	yes	yes	yes	yes	no	yes	yes	yes	no	yes	yes	yes	no	don't know	don't know	don't know	don't know	yes	yes	yes	yes	no	yes	yes	don't know	don't know	don't know	yes	no	yes	no	don't know	don't know	don't know	don't know	don't know	don't know	yes	yes	very good
80	19	none	1	yes	don't know	don't know	don't know	don't know	yes	yes	yes	yes	yes	no	yes	yes	yes	no	don't know	don't know	yes	don't know	yes	yes	no	don't know	yes	don't know	no	don't know	don't know	no	no	yes	no	no	yes	no	yes	yes	yes	don't know	don't know	no	yes	no	no	no	i don't know
81	25	none	3	yes	no	yes	yes	yes	yes	no	yes	yes	no	no	yes	yes	yes	no	yes	yes	no	yes	no	yes	no	no	don't know	don't know	yes	yes	no	yes	yes	no	yes	no	yes	yes	no	yes	yes	don't know	don't know	no	yes	no	yes	no	very good
82	28	none	6	yes	no	no	no	no	yes	yes	yes	yes	yes	yes	yes	yes	yes	no	no	yes	yes	yes	yes	yes	yes	yes	yes	yes	yes	yes	no	don't know	no	yes	no	no	yes	no	yes	no	no	no	no	no	yes	no	no	no	somewhat bad
83	27	none	6	yes	no	no	no	no	yes	no	yes	yes	yes	yes	yes	yes	yes	yes	no	don't know	yes	yes	yes	yes	yes	yes	yes	yes	no	yes	no	yes	no	no	no	yes	no	yes	yes	no	yes	no	no	no	yes	no	no	no	somewhat good
84	30	self-emplyed	5	yes	yes	yes	yes	yes	yes	yes	yes	yes	yes	yes	yes	yes	yes	no	yes	yes	yes	yes	yes	yes	yes	no	yes	yes	yes	yes	no	yes	yes	yes	no	no	yes	no	no	yes	yes	yes	yes	no	yes	yes	yes	yes	very good
85	27	none	7	yes	yes	yes	no	yes	yes	yes	yes	yes	yes	yes	yes	no	yes	no	yes	yes	yes	yes	no	yes	yes	yes	yes	yes	yes	don't know	no	yes	yes	yes	yes	yes	don't know	don't know	don't know	don't know	yes	no	yes	no	no	yes	yes	yes	very good
86	20	none	4	yes	yes	yes	yes	yes	yes	yes	yes	yes	yes	yes	yes	yes	yes	no	yes	no	yes	yes	yes	yes	yes	yes	yes	yes	yes	yes	no	yes	yes	yes	no	no	don't know	yes	yes	no	yes	no	yes	don't know	yes	no	don't know	no	very good
87	40	self-emplyed	11	yes	yes	yes	yes	no	yes	yes	yes	yes	yes	no	no	yes	yes	don't know	yes	yes	yes	yes	yes	yes	yes	yes	yes	yes	yes	yes	yes	yes	yes	no	yes	no	no	yes	no	yes	yes	no	no	no	no	no	no	no	very good
88	24	none	3	yes	yes	yes	yes	yes	yes	yes	yes	yes	yes	yes	yes	yes	yes	yes	yes	yes	no	no	yes	yes	yes	yes	yes	yes	yes	yes	yes	yes	yes	no	yes	no	yes	no	yes	no	no	yes	no	no	yes	yes	yes	yes	very good
89	20	self-emplyed	2	yes	yes	yes	no	no	yes	yes	yes	yes	don't know	yes	yes	no	no	no	don't know	yes	yes	don't know	yes	yes	no	don't know	don't know	don't know	don't know	yes	no	yes	yes	don't know	don't know	don't know	yes	no	yes	no	yes	don't know	don't know	don't know	don't know	don't know	no	no	very good
90	22	none	3	yes	yes	yes	yes	yes	yes	yes	yes	yes	no	no	yes	yes	yes	yes	yes	yes	yes	no	no	don't know	don't know	yes	yes	yes	yes	yes	yes	don't know	yes	no	no	yes	no	yes	no	yes	no	yes	no	no	yes	yes	yes	yes	very good
91	20	self-emplyed	5	yes	yes	yes	yes	yes	yes	yes	yes	yes	yes	yes	no	yes	yes	yes	yes	yes	yes	yes	yes	no	no	yes	yes	yes	yes	yes	yes	yes	yes	no	yes	no	yes	no	yes	no	yes	yes	yes	no	yes	yes	yes	yes	very good
92	25	self-emplyed	4	yes	yes	yes	yes	yes	yes	yes	yes	yes	yes	yes	yes	yes	yes	don't know	yes	yes	yes	yes	yes	yes	no	no	yes	yes	yes	no	yes	yes	yes	no	yes	no	yes	no	yes	yes	yes	no	yes	no	no	yes	yes	yes	very good
93	22	none	1	yes	yes	yes	no	no	yes	yes	yes	yes	yes	no	yes	yes	yes	yes	yes	yes	yes	no	no	no	don't know	yes	yes	yes	yes	yes	yes	yes	yes	no	yes	no	no	yes	no	yes	yes	yes	no	no	yes	no	yes	yes	very good
94	25	self-emplyed	2	yes	yes	yes	yes	no	yes	yes	yes	yes	yes	yes	yes	yes	yes	yes	yes	yes	yes	yes	yes	no	no	yes	yes	yes	yes	yes	yes	yes	yes	no	yes	no	no	yes	yes	no	yes	yes	no	no	yes	no	yes	yes	very good
95	24	self-emplyed	5	yes	yes	yes	yes	yes	yes	yes	yes	yes	yes	yes	yes	yes	yes	no	don't know	no	no	yes	yes	yes	yes	yes	yes	yes	yes	yes	yes	yes	yes	no	no	yes	yes	no	yes	no	yes	yes	yes	yes	yes	yes	yes	yes	very good
96	23	none	2	yes	yes	yes	yes	yes	yes	no	yes	yes	yes	no	yes	no	don't know	no	yes	don't know	yes	yes	yes	yes	yes	yes	no	don't know	no	yes	no	yes	yes	yes	no	don't know	no	yes	no	yes	don't know	yes	no	yes	no	don't know	yes	no	i don't know
97	22	student	3	yes	yes	yes	no	no	yes	yes	yes	yes	yes	yes	yes	yes	yes	yes	yes	yes	no	yes	yes	yes	yes	yes	yes	yes	yes	yes	yes	yes	yes	no	yes	no	yes	don't know	yes	no	yes	no	yes	no	no	yes	yes	yes	very good
98	25	private	3	yes	yes	yes	yes	yes	yes	yes	yes	yes	yes	yes	yes	yes	yes	yes	don't know	yes	don't know	no	yes	yes	don't know	don't know	yes	yes	don't know	yes	yes	yes	yes	yes	no	don't know	no	yes	yes	no	no	no	don't know	no	yes	yes	don't know	no	somewhat good
99	25	private	6	yes	no	don't know	yes	no	yes	yes	yes	no	don't know	don't know	yes	yes	no	no	don't know	no	yes	no	yes	yes	yes	yes	don't know	don't know	no	no	yes	yes	yes	yes	no	don't know	no	yes	no	yes	no	no	yes	no	yes	no	don't know	yes	somewhat good
100	19	none	1	yes	no	don't know	no	no	yes	yes	yes	yes	yes	no	yes	no	don't know	no	no	yes	yes	no	yes	yes	yes	yes	yes	don't know	yes	yes	no	yes	no	yes	yes	no	yes	no	no	yes	yes	yes	no	no	yes	no	no	no	very bad
101	20	private	2	yes	no	don't know	don't know	no	no	yes	no	yes	don't know	no	yes	don't know	don't know	don't know	no	no	no	no	yes	yes	no	no	yes	yes	yes	yes	no	yes	no	yes	no	don't know	no	yes	no	yes	yes	no	yes	no	yes	no	don't know	yes	very good
102	20	none	1	yes	yes	yes	don't know	yes	yes	yes	yes	yes	yes	don't know	yes	yes	yes	yes	yes	yes	yes	yes	yes	yes	don't know	don't know	yes	yes	yes	yes	no	yes	don't know	yes	no	no	don't know	yes	no	yes	don't know	don't know	don't know	don't know	don't know	don't know	don't know	no	somewhat bad
103	19	none	1	yes	yes	yes	yes	yes	yes	yes	yes	yes	yes	yes	yes	yes	yes	no	yes	no	yes	yes	yes	don't know	yes	yes	yes	yes	yes	yes	yes	yes	yes	yes	don't know	don't know	no	yes	yes	no	yes	yes	no	no	yes	no	no	no	very good
104	23	private	3	yes	yes	no	no	no	yes	yes	yes	yes	no	yes	yes	yes	no	no	no	yes	yes	yes	yes	yes	yes	no	yes	yes	yes	yes	no	yes	yes	yes	no	no	no	yes	no	yes	yes	no	yes	no	yes	no	yes	no	i don't know
105	28	none	4	yes	yes	yes	yes	yes	yes	yes	yes	yes	yes	yes	yes	yes	yes	yes	yes	yes	yes	yes	yes	yes	yes	yes	yes	yes	yes	yes	no	yes	yes	yes	no	no	yes	no	yes	no	yes	no	yes	yes	no	no	no	no	somewhat good
106	30	none	8	yes	no	no	no	yes	yes	yes	yes	yes	yes	no	yes	yes	yes	no	no	no	no	no	yes	yes	yes	no	yes	yes	yes	yes	no	yes	no	yes	no	no	no	yes	no	yes	yes	no	yes	no	yes	no	no	no	somewhat good
107	20	none	2	yes	don't know	don't know	don't know	don't know	yes	yes	yes	yes	yes	yes	yes	yes	yes	no	yes	no	yes	yes	yes	don't know	don't know	don't know	don't know	don't know	yes	yes	no	no	no	yes	no	no	no	yes	no	yes	yes	no	yes	no	yes	no	don't know	no	very good
108	28	private	3	yes	no	no	no	no	yes	yes	yes	yes	yes	yes	yes	yes	yes	no	yes	no	yes	yes	yes	no	yes	yes	yes	yes	yes	yes	no	yes	no	yes	don't know	don't know	don't know	yes	yes	don't know	yes	yes	don't know	don't know	don't know	yes	no	no	very good
109	30	none	7	yes	no	don't know	don't know	no	yes	yes	yes	yes	yes	yes	yes	yes	yes	yes	no	no	yes	yes	yes	yes	yes	yes	yes	yes	yes	yes	no	don't know	no	yes	no	no	no	yes	yes	no	yes	no	yes	no	yes	no	yes	no	somewhat good
110	18	self-emplyed	1	yes	yes	yes	no	no	yes	yes	yes	yes	no	no	yes	yes	yes	no	yes	yes	yes	yes	yes	yes	yes	yes	yes	yes	yes	yes	yes	yes	yes	no	yes	no	yes	no	no	yes	yes	yes	yes	yes	yes	yes	yes	yes	very good
111	25	none	4	yes	no	no	yes	yes	yes	yes	yes	yes	yes	no	yes	yes	no	no	don't know	no	no	no	yes	yes	yes	no	yes	yes	yes	yes	no	yes	no	yes	no	no	no	yes	yes	no	no	no	yes	no	yes	no	no	no	i don't know
112	20	none	2	yes	yes	yes	yes	yes	no	no	yes	yes	yes	no	yes	yes	no	yes	yes	yes	yes	yes	no	yes	yes	yes	yes	yes	yes	yes	yes	yes	yes	yes	yes	yes	yes	yes	yes	no	yes	no	yes	no	yes	no	no	yes	very good
113	20	none	3	yes	don't know	no	no	no	yes	yes	yes	yes	yes	yes	yes	yes	yes	yes	no	don't know	don't know	don't know	yes	yes	no	no	yes	don't know	no	yes	no	yes	no	yes	no	no	no	yes	yes	no	no	don't know	don't know	no	yes	no	no	no	somewhat bad
114	30	none	3	yes	no	no	no	no	yes	yes	yes	yes	yes	yes	yes	yes	yes	no	no	no	no	no	yes	yes	no	no	yes	yes	yes	yes	no	yes	yes	yes	no	no	no	yes	yes	no	no	no	yes	no	yes	don't know	no	no	somewhat bad
115	22	none	3	yes	don't know	don't know	don't know	don't know	don't know	don't know	don't know	don't know	don't know	yes	yes	don't know	don't know	don't know	no	no	yes	no	yes	don't know	don't know	don't know	yes	don't know	no	yes	no	no	yes	yes	no	no	no	yes	no	yes	yes	no	yes	no	yes	no	yes	no	somewhat good
116	22	government	1	yes	don't know	don't know	don't know	don't know	yes	don't know	yes	don't know	don't know	don't know	don't know	don't know	don't know	don't know	no	no	no	no	don't know	yes	don't know	yes	yes	don't know	no	yes	no	no	don't know	yes	no	no	no	yes	yes	no	yes	no	yes	no	yes	no	no	yes	i don't know
117	25	none	3	yes	don't know	don't know	don't know	don't know	yes	don't know	don't know	don't know	don't know	don't know	don't know	don't know	don't know	no	yes	don't know	yes	yes	yes	don't know	don't know	don't know	don't know	don't know	no	yes	no	yes	no	yes	no	no	no	yes	no	yes	yes	no	yes	don't know	don't know	don't know	no	no	very good
118	22	none	4	yes	no	yes	don't know	don't know	yes	don't know	don't know	don't know	don't know	don't know	yes	yes	yes	don't know	yes	yes	yes	yes	don't know	don't know	don't know	don't know	don't know	don't know	yes	yes	no	don't know	no	no	no	no	no	yes	no	yes	yes	don't know	don't know	yes	no	no	don't know	no	very good
119	18	none	1	yes	don't know	don't know	don't know	don't know	yes	don't know	yes	don't know	don't know	yes	yes	don't know	don't know	no	don't know	yes	yes	yes	yes	yes	don't know	don't know	yes	yes	yes	yes	no	yes	no	yes	don't know	don't know	yes	yes	don't know	yes	no	yes	don't know	no	yes	no	no	yes	very good
120	18	none	1	yes	yes	yes	don't know	yes	yes	yes	yes	yes	yes	yes	yes	yes	yes	no	yes	don't know	yes	yes	yes	yes	don't know	don't know	yes	yes	yes	yes	no	yes	yes	don't know	don't know	don't know	yes	yes	no	yes	no	don't know	don't know	don't know	don't know	don't know	don't know	don't know	somewhat good
121	20	none	1	yes	no	don't know	don't know	don't know	yes	yes	yes	yes	yes	yes	yes	yes	yes	no	no	don't know	yes	yes	yes	don't know	don't know	don't know	yes	yes	yes	yes	no	don't know	don't know	don't know	don't know	don't know	yes	yes	no	yes	no	don't know	don't know	don't know	don't know	don't know	don't know	don't know	somewhat bad
122	29	none	6	yes	no	no	no	don't know	yes	yes	yes	yes	yes	yes	no	yes	yes	yes	don't know	yes	yes	yes	yes	yes	yes	yes	yes	yes	no	yes	no	yes	yes	yes	no	no	no	no	yes	no	no	yes	no	yes	no	no	no	no	somewhat good
123	23	none	3	yes	no	don't know	no	don't know	yes	no	don't know	don't know	no	no	don't know	don't know	don't know	don't know	don't know	yes	yes	yes	yes	don't know	don't know	don't know	don't know	don't know	yes	yes	no	yes	no	yes	no	no	no	yes	no	yes	yes	no	yes	no	yes	no	no	yes	very good
124	23	none	3	yes	no	no	no	no	yes	no	no	no	no	no	no	no	don't know	don't know	no	no	yes	yes	yes	don't know	don't know	don't know	don't know	don't know	yes	yes	no	yes	no	don't know	don't know	don't know	don't know	yes	yes	no	yes	yes	no	no	yes	no	no	no	very good
125	23	none	3	yes	don't know	don't know	don't know	don't know	yes	yes	yes	yes	yes	yes	yes	yes	yes	no	yes	yes	yes	yes	yes	yes	yes	yes	yes	yes	yes	yes	yes	yes	yes	no	yes	no	yes	don't know	yes	don't know	yes	no	yes	no	yes	no	yes	no	very good
126	20	none	2	yes	yes	yes	yes	yes	yes	no	no	yes	yes	yes	yes	no	yes	yes	yes	yes	yes	yes	yes	yes	yes	yes	don't know	don't know	no	no	no	no	don't know	don't know	don't know	no	don't know	no	don't know	don't know	don't know	don't know	don't know	don't know	don't know	don't know	don't know	no	very good
127	30	none	2	yes	yes	yes	yes	yes	no	no	no	yes	yes	yes	yes	yes	don't know	yes	yes	yes	yes	yes	yes	yes	yes	yes	don't know	don't know	don't know	don't know	don't know	don't know	don't know	don't know	don't know	don't know	don't know	don't know	no	no	no	yes	yes	no	no	no	no	don't know	very good
128	23	self-emplyed	3	yes	yes	yes	yes	yes	no	no	don't know	yes	yes	yes	yes	yes	yes	yes	no	no	no	yes	yes	yes	yes	yes	don't know	yes	yes	yes	yes	yes	yes	yes	yes	yes	yes	yes	yes	no	no	no	yes	yes	yes	yes	yes	yes	very good
129	24	none	3	yes	yes	yes	don't know	don't know	yes	yes	yes	yes	yes	yes	no	no	no	don't know	yes	yes	yes	yes	yes	yes	yes	yes	yes	yes	yes	yes	yes	yes	yes	yes	yes	yes	yes	yes	no	no	no	don't know	don't know	yes	yes	yes	yes	yes	very good
130	25	self-emplyed	4	yes	yes	yes	yes	yes	yes	no	no	yes	yes	yes	no	no	no	yes	yes	yes	yes	yes	yes	yes	yes	yes	don't know	yes	yes	yes	yes	yes	yes	yes	yes	yes	no	no	no	no	no	don't know	don't know	yes	yes	yes	yes	yes	very good
131	23	self-emplyed	3	yes	yes	yes	yes	no	no	no	no	yes	yes	yes	yes	yes	yes	yes	yes	yes	yes	yes	yes	yes	no	no	yes	yes	yes	yes	yes	yes	yes	yes	yes	yes	don't know	don't know	don't know	don't know	no	don't know	don't know	don't know	don't know	don't know	no	no	very good
132	37	government	8	yes	no	no	no	no	yes	yes	yes	yes	yes	yes	yes	yes	yes	no	no	no	yes	yes	yes	no	no	yes	yes	yes	yes	yes	no	yes	no	no	no	yes	no	yes	yes	no	yes	no	yes	no	yes	no	no	no	somewhat good
133	27	private	6	yes	no	yes	yes	no	no	yes	yes	yes	no	don't know	yes	yes	yes	no	no	yes	yes	yes	yes	yes	yes	yes	yes	yes	yes	yes	no	yes	yes	yes	no	no	no	yes	no	yes	yes	no	yes	no	yes	no	no	no	somewhat bad
134	25	none	3	yes	no	no	no	no	yes	no	yes	no	yes	no	yes	no	yes	no	no	no	yes	yes	yes	yes	yes	yes	yes	yes	no	yes	no	no	no	yes	no	no	yes	no	yes	no	no	no	yes	yes	no	no	no	no	somewhat good
135	36	government	7	yes	no	no	no	no	yes	yes	yes	yes	no	no	yes	yes	no	yes	yes	yes	yes	yes	yes	no	no	yes	yes	yes	yes	yes	no	yes	no	no	yes	no	yes	no	yes	no	no	yes	no	yes	no	no	no	no	somewhat good
136	35	none	8	yes	no	yes	no	yes	yes	yes	yes	no	yes	yes	yes	yes	no	no	no	yes	yes	yes	yes	yes	yes	yes	yes	yes	yes	yes	no	yes	yes	yes	no	no	no	yes	yes	no	yes	no	yes	yes	no	no	no	no	somewhat good
137	33	private	6	yes	yes	yes	yes	don't know	yes	yes	yes	yes	yes	no	don't know	yes	yes	no	no	yes	yes	yes	yes	yes	yes	yes	yes	yes	yes	yes	no	yes	yes	no	yes	no	yes	no	yes	no	no	no	yes	no	yes	no	yes	no	somewhat bad
138	36	none	10	yes	no	yes	no	no	yes	yes	yes	yes	yes	yes	yes	yes	no	no	yes	yes	yes	yes	yes	no	yes	yes	yes	yes	yes	yes	no	yes	yes	no	no	no	yes	no	no	yes	yes	don't know	don't know	no	no	yes	yes	no	somewhat good
139	18	self-emplyed	1	yes	yes	yes	yes	yes	yes	yes	yes	yes	no	yes	yes	yes	yes	yes	yes	yes	yes	yes	yes	yes	yes	yes	yes	yes	yes	yes	yes	yes	yes	yes	yes	yes	don't know	don't know	don't know	don't know	no	don't know	don't know	don't know	don't know	don't know	don't know	don't know	i don't know
140	18	none	1	don't know	yes	no	don't know	don't know	yes	don't know	yes	don't know	don't know	yes	yes	yes	yes	yes	no	yes	yes	yes	yes	don't know	don't know	don't know	yes	don't know	yes	yes	no	yes	yes	don't know	don't know	don't know	don't know	don't know	yes	no	yes	don't know	don't know	no	yes	no	no	no	very good
141	27	none	2	yes	yes	yes	yes	yes	yes	yes	yes	no	yes	no	yes	yes	yes	no	yes	no	yes	yes	yes	yes	don't know	yes	yes	yes	yes	yes	don't know	no	yes	no	no	no	yes	yes	yes	yes	yes	don't know	don't know	no	yes	no	no	no	somewhat bad
142	28	none	7	yes	no	no	no	no	yes	yes	yes	yes	yes	yes	yes	yes	yes	no	yes	no	yes	yes	yes	don't know	no	yes	yes	yes	yes	yes	no	yes	no	yes	don't know	don't know	don't know	yes	don't know	yes	yes	don't know	don't know	no	yes	no	yes	no	very good
143	38	none	6	yes	no	no	no	no	yes	yes	yes	yes	yes	yes	yes	yes	yes	yes	no	yes	yes	yes	yes	yes	yes	yes	yes	yes	yes	yes	no	yes	yes	yes	don't know	don't know	don't know	yes	yes	yes	yes	no	yes	yes	don't know	don't know	no	no	very good
144	30	self-emplyed	9	yes	yes	yes	no	no	yes	yes	yes	yes	yes	no	no	no	no	don't know	yes	yes	yes	yes	yes	yes	yes	yes	don't know	don't know	don't know	don't know	don't know	don't know	don't know	yes	yes	yes	yes	yes	yes	yes	yes	no	yes	no	yes	yes	no	no	very good
145	30	none	6	yes	yes	yes	yes	yes	yes	yes	yes	yes	yes	yes	yes	yes	no	no	yes	yes	yes	yes	yes	yes	yes	yes	yes	yes	yes	yes	yes	yes	yes	yes	yes	yes	no	no	no	no	no	no	yes	no	no	yes	yes	yes	very good
146	36	none	10	no	no	no	no	no	yes	yes	yes	yes	yes	yes	yes	yes	yes	no	yes	no	yes	yes	yes	yes	yes	yes	yes	yes	yes	yes	no	yes	yes	no	yes	no	yes	no	yes	no	yes	no	yes	no	yes	no	yes	no	very good
147	25	none	1	yes	yes	yes	yes	yes	yes	yes	yes	yes	yes	yes	no	no	yes	don't know	yes	yes	yes	yes	yes	yes	yes	yes	yes	yes	yes	no	no	yes	yes	yes	yes	yes	don't know	don't know	no	yes	yes	yes	yes	yes	yes	yes	yes	yes	very good
148	27	none	4	yes	yes	yes	no	no	yes	yes	yes	yes	yes	yes	yes	yes	no	yes	no	no	yes	no	yes	no	no	no	yes	no	yes	yes	no	yes	no	yes	no	no	no	yes	no	yes	yes	no	yes	no	yes	no	don't know	no	very bad
149	23	private	4	yes	no	no	no	no	yes	yes	yes	yes	yes	yes	yes	yes	no	no	no	yes	no	no	yes	yes	yes	no	yes	yes	yes	yes	no	yes	no	yes	no	no	no	yes	yes	no	no	don't know	no	no	yes	don't know	don't know	no	i don't know
150	18	none	1	yes	yes	don't know	no	don't know	yes	yes	yes	yes	yes	yes	yes	yes	yes	yes	don't know	no	yes	yes	yes	yes	yes	yes	yes	yes	yes	yes	no	yes	no	no	yes	no	yes	yes	yes	no	yes	no	yes	no	yes	no	no	yes	somewhat good
151	23	none	6	yes	don't know	don't know	no	don't know	yes	yes	yes	yes	yes	yes	yes	yes	yes	no	no	no	yes	don't know	yes	yes	yes	don't know	yes	yes	yes	yes	don't know	don't know	no	no	yes	no	no	yes	no	yes	yes	no	yes	no	yes	no	yes	no	somewhat good
152	18	none	1	yes	no	no	no	yes	yes	yes	yes	yes	yes	no	yes	yes	yes	no	don't know	no	no	no	no	no	no	no	yes	yes	no	yes	no	yes	yes	yes	no	no	no	yes	yes	no	no	no	yes	no	yes	no	no	no	i don't know
153	25	none	5	yes	yes	yes	yes	yes	yes	yes	yes	yes	yes	yes	yes	no	no	yes	yes	yes	yes	yes	yes	yes	yes	yes	yes	yes	yes	yes	yes	yes	yes	no	yes	yes	yes	yes	no	yes	yes	yes	yes	yes	yes	yes	yes	yes	very good
154	25	none	2	yes	no	yes	no	no	yes	yes	yes	yes	yes	yes	yes	yes	yes	no	yes	no	yes	yes	yes	yes	no	yes	yes	yes	yes	yes	no	yes	no	yes	no	no	no	yes	no	yes	yes	no	yes	no	yes	no	no	no	very good
155	30	none	6	yes	yes	no	yes	no	yes	yes	yes	yes	yes	yes	yes	yes	yes	no	yes	yes	yes	don't know	don't know	don't know	don't know	don't know	don't know	don't know	yes	yes	no	yes	no	no	yes	no	yes	yes	yes	yes	yes	no	yes	no	yes	no	no	no	very good
156	25	none	3	yes	no	no	no	no	yes	yes	yes	yes	yes	yes	yes	yes	yes	no	don't know	no	yes	yes	yes	yes	yes	yes	yes	yes	yes	yes	no	yes	yes	no	yes	yes	yes	no	yes	no	yes	no	yes	no	yes	no	no	no	somewhat good
157	23	none	4	yes	no	yes	don't know	no	yes	yes	yes	yes	no	yes	yes	yes	yes	yes	yes	yes	yes	yes	yes	yes	no	don't know	don't know	don't know	yes	yes	no	yes	no	yes	no	no	yes	no	no	yes	no	don't know	don't know	don't know	don't know	don't know	don't know	no	very good
158	18	none	1	yes	yes	yes	no	yes	yes	yes	yes	yes	yes	yes	yes	yes	yes	yes	yes	no	yes	yes	yes	yes	no	yes	yes	don't know	yes	yes	don't know	yes	no	don't know	don't know	don't know	no	yes	yes	no	yes	don't know	yes	no	yes	no	no	no	very good
159	23	self-emplyed	3	yes	no	yes	no	no	yes	yes	yes	no	no	yes	yes	yes	yes	no	don't know	yes	yes	don't know	yes	no	no	don't know	yes	no	don't know	yes	no	yes	yes	yes	no	no	no	yes	yes	no	yes	don't know	don't know	no	yes	no	yes	yes	very good
160	30	none	8	yes	yes	don't know	don't know	don't know	yes	yes	yes	yes	yes	yes	yes	yes	yes	no	don't know	no	yes	yes	yes	yes	yes	yes	yes	yes	yes	yes	no	yes	don't know	no	yes	no	no	yes	no	yes	yes	no	yes	no	yes	no	yes	no	somewhat good
161	22	none	2	yes	yes	yes	yes	yes	yes	no	yes	yes	yes	no	yes	yes	don't know	no	yes	no	yes	no	yes	no	yes	don't know	yes	yes	yes	yes	no	no	yes	yes	no	don't know	yes	no	yes	no	yes	yes	no	no	yes	no	no	yes	very bad
162	22	self-emplyed	3	yes	yes	yes	yes	yes	yes	yes	yes	yes	no	no	no	yes	no	yes	yes	yes	yes	yes	yes	yes	yes	yes	yes	yes	yes	no	no	no	yes	yes	yes	yes	yes	yes	no	no	yes	yes	yes	yes	yes	yes	yes	yes	somewhat good
163	26	none	5	yes	no	yes	yes	no	yes	yes	yes	yes	yes	yes	yes	yes	yes	yes	yes	yes	yes	yes	yes	yes	yes	yes	yes	yes	yes	yes	yes	yes	yes	yes	no	no	no	yes	no	yes	yes	don't know	don't know	no	yes	no	no	no	very good
164	30	none	10	yes	no	no	no	no	yes	yes	yes	yes	yes	yes	yes	yes	yes	no	yes	yes	yes	yes	yes	no	no	no	no	yes	yes	yes	yes	yes	yes	yes	no	no	no	yes	yes	no	yes	don't know	don't know	no	yes	no	no	no	very good
165	27	self-emplyed	6	yes	yes	don't know	don't know	no	yes	yes	yes	yes	yes	no	yes	yes	yes	no	yes	yes	yes	yes	yes	yes	yes	yes	yes	yes	yes	yes	yes	yes	yes	yes	no	no	yes	yes	no	yes	yes	don't know	don't know	no	yes	no	no	no	very good
166	28	none	5	yes	don't know	don't know	don't know	don't know	yes	don't know	no	don't know	don't know	don't know	don't know	don't know	don't know	don't know	yes	don't know	yes	yes	yes	don't know	don't know	yes	don't know	don't know	yes	yes	don't know	yes	no	no	no	yes	yes	don't know	yes	no	yes	no	yes	no	yes	no	no	no	very good
167	18	none	2	yes	yes	no	don't know	no	yes	yes	yes	yes	don't know	yes	yes	yes	yes	don't know	yes	no	yes	yes	yes	no	no	yes	no	no	no	no	no	no	no	yes	no	no	no	yes	no	yes	no	no	yes	yes	don't know	don't know	don't know	no	very bad
168	42	none	9	yes	no	no	no	no	yes	yes	yes	yes	yes	yes	yes	yes	yes	yes	don't know	don't know	don't know	don't know	don't know	don't know	no	no	yes	no	don't know	don't know	don't know	don't know	don't know	don't know	don't know	don't know	no	no	no	yes	don't know	don't know	don't know	don't know	don't know	don't know	don't know	don't know	somewhat good
169	20	none	5	yes	no	yes	no	no	yes	yes	yes	yes	yes	yes	yes	no	yes	yes	yes	yes	yes	yes	yes	no	no	no	don't know	don't know	yes	no	no	don't know	no	don't know	don't know	don't know	yes	no	no	yes	no	don't know	don't know	don't know	don't know	don't know	don't know	don't know	i don't know
170	26	none	4	yes	no	don't know	yes	no	yes	yes	yes	no	don't know	yes	yes	yes	yes	yes	no	yes	yes	no	yes	no	no	don't know	no	yes	no	yes	yes	no	yes	yes	no	no	yes	no	yes	no	no	don't know	don't know	don't know	don't know	don't know	no	no	very good
171	33	none	6	yes	no	yes	yes	no	yes	yes	yes	yes	yes	yes	yes	yes	yes	yes	no	no	yes	no	yes	yes	yes	yes	yes	yes	yes	yes	no	yes	yes	don't know	don't know	don't know	no	yes	yes	no	yes	don't know	don't know	no	no	yes	don't know	no	very good
172	27	none	8	yes	don't know	don't know	no	no	yes	yes	no	don't know	don't know	don't know	don't know	yes	yes	no	no	don't know	don't know	don't know	don't know	don't know	don't know	no	no	no	yes	yes	no	don't know	no	no	no	no	yes	yes	no	yes	don't know	don't know	don't know	don't know	don't know	don't know	don't know	don't know	somewhat good
173	27	none	6	yes	no	yes	no	no	yes	yes	yes	yes	yes	yes	yes	yes	no	no	don't know	yes	yes	don't know	yes	yes	yes	don't know	yes	don't know	yes	yes	no	yes	yes	yes	don't know	don't know	no	yes	no	yes	yes	don't know	don't know	no	yes	no	yes	no	very good
174	19	none	2	yes	yes	yes	don't know	yes	yes	yes	yes	yes	yes	yes	yes	yes	yes	don't know	don't know	no	yes	yes	yes	don't know	don't know	yes	don't know	don't know	yes	yes	yes	yes	don't know	no	yes	don't know	no	yes	yes	no	yes	no	yes	no	yes	no	don't know	no	very good
175	24	none	3	yes	no	no	no	don't know	yes	yes	no	no	don't know	don't know	yes	yes	yes	don't know	yes	no	yes	yes	yes	no	don't know	don't know	yes	yes	yes	yes	don't know	yes	no	yes	no	no	no	yes	yes	no	yes	no	yes	no	yes	no	no	no	very good
176	18	none	1	yes	don't know	don't know	don't know	don't know	yes	don't know	don't know	don't know	don't know	don't know	don't know	don't know	don't know	don't know	no	no	no	yes	yes	don't know	don't know	don't know	don't know	don't know	yes	yes	no	yes	yes	no	yes	no	no	yes	yes	no	yes	yes	no	no	no	yes	no	no	i don't know
177	23	government	2	don't know	don't know	don't know	don't know	don't know	yes	no	yes	no	yes	yes	yes	yes	yes	don't know	no	no	yes	yes	yes	no	don't know	yes	yes	yes	yes	yes	no	yes	yes	yes	no	no	no	yes	no	yes	no	no	yes	no	yes	no	no	no	very good
178	26	none	2	yes	yes	yes	no	no	yes	yes	yes	yes	yes	yes	yes	yes	yes	no	no	don't know	yes	yes	yes	yes	yes	yes	yes	yes	yes	yes	no	yes	yes	yes	no	no	no	yes	yes	yes	yes	no	yes	no	yes	no	no	no	very good
179	30	none	4	yes	don't know	don't know	don't know	don't know	yes	don't know	don't know	don't know	don't know	don't know	don't know	don't know	don't know	no	yes	no	yes	yes	yes	don't know	don't know	don't know	don't know	don't know	yes	yes	no	yes	yes	yes	no	no	don't know	no	yes	don't know	yes	no	yes	no	yes	no	no	no	i don't know
180	21	none	2	yes	no	yes	don't know	yes	yes	yes	yes	yes	don't know	yes	yes	yes	no	no	don't know	no	yes	yes	don't know	no	no	don't know	no	no	no	yes	don't know	yes	no	no	yes	no	don't know	don't know	yes	no	no	yes	yes	no	no	don't know	don't know	no	somewhat bad
181	26	none	4	yes	don't know	no	don't know	yes	yes	yes	yes	yes	yes	yes	yes	yes	yes	don't know	don't know	don't know	yes	yes	yes	don't know	don't know	yes	don't know	yes	yes	yes	no	don't know	don't know	don't know	yes	don't know	no	yes	yes	no	yes	no	yes	no	yes	no	don't know	no	very good
182	25	none	2	yes	don't know	don't know	don't know	don't know	yes	don't know	don't know	don't know	don't know	yes	don't know	don't know	don't know	don't know	no	yes	yes	yes	yes	yes	don't know	don't know	don't know	don't know	no	don't know	don't know	don't know	don't know	don't know	don't know	yes	don't know	don't know	don't know	yes	yes	no	yes	no	yes	no	no	no	very good
183	20	none	1	yes	no	no	no	no	yes	yes	yes	yes	yes	yes	yes	yes	yes	no	yes	don't know	yes	yes	yes	yes	yes	yes	yes	yes	yes	yes	no	don't know	yes	yes	no	no	yes	no	yes	no	yes	no	yes	no	yes	no	no	no	very good
184	21	none	3	yes	don't know	don't know	don't know	don't know	yes	don't know	don't know	don't know	don't know	don't know	don't know	don't know	don't know	no	yes	no	yes	yes	yes	don't know	don't know	don't know	don't know	yes	yes	yes	no	yes	yes	yes	no	no	yes	no	yes	no	yes	no	yes	no	yes	no	no	no	somewhat bad
185	25	none	3	yes	don't know	don't know	don't know	don't know	yes	yes	yes	yes	yes	yes	yes	yes	yes	no	no	yes	yes	yes	yes	yes	yes	no	yes	yes	yes	yes	no	yes	yes	no	yes	no	yes	no	yes	no	yes	no	yes	no	yes	no	no	no	very good
186	22	none	3	yes	no	no	no	no	yes	no	yes	yes	yes	yes	yes	don't know	don't know	no	yes	yes	yes	yes	don't know	don't know	don't know	don't know	yes	don't know	yes	yes	no	yes	don't know	yes	no	no	no	yes	don't know	don't know	yes	don't know	don't know	no	yes	no	yes	no	very good
187	20	none	2	yes	no	yes	yes	don't know	yes	yes	yes	no	yes	yes	yes	yes	yes	no	no	yes	no	don't know	don't know	don't know	don't know	don't know	don't know	don't know	yes	yes	no	yes	yes	don't know	yes	don't know	yes	no	yes	no	yes	don't know	don't know	yes	don't know	don't know	yes	yes	very good
188	23	none	3	yes	no	no	no	no	yes	yes	yes	yes	yes	yes	yes	yes	yes	no	yes	don't know	yes	don't know	yes	don't know	don't know	yes	yes	yes	yes	yes	no	no	yes	yes	no	no	no	yes	no	yes	yes	don't know	don't know	no	yes	no	no	no	somewhat bad
189	18	none	1	yes	yes	yes	no	no	yes	yes	yes	yes	no	no	yes	yes	yes	no	don't know	don't know	don't know	yes	no	don't know	don't know	no	no	yes	yes	yes	no	yes	yes	don't know	don't know	don't know	no	yes	no	yes	no	don't know	don't know	yes	no	no	don't know	yes	very good
190	17	none	1	don't know	yes	no	don't know	don't know	yes	yes	yes	yes	yes	yes	yes	yes	yes	no	no	don't know	yes	don't know	yes	yes	don't know	don't know	don't know	don't know	don't know	yes	don't know	don't know	don't know	yes	no	no	no	yes	no	yes	no	no	don't know	don't know	don't know	don't know	yes	don't know	somewhat bad
[truncated: 20 more columns]
